# Supplementary material for: Acute and Long-Term Outcomes of ST-Elevation Myocardial Infarction in Cancer Patients, a ‘Real World’ Analysis with 175,000 Patients
Source: Cancers (Basel). 2021 Dec 9;13(24):6203. doi: 10.3390/cancers13246203 (PMC8699199; doi:10.3390/cancers13246203)
Supplement: Supplementary file 1 [file cancers-13-06203-s001.zip]

Archive with 1 entries (1 files):
- cancers-1483650-supplementary.pdf
